# Supplementary material for: The Machado–Joseph Disease Deubiquitinase Ataxin-3 Regulates the Stability and Apoptotic Function of p53
Source: PLoS Biol. 2016 Nov 16;14(11):e2000733. doi: 10.1371/journal.pbio.2000733 (PMC5112960; doi:10.1371/journal.pbio.2000733)
Supplement: S1 Data — (XLS) [file pbio.2000733.s008.xls]

## Sheet: Fig3B
MEF cells
Relative expression level of p53
	ATX-3+/+	ATX-3-/-
exp1	1.03049	1.02191
exp2	0.97041	0.955945
exp3	1.00243	0.948246
MEAN	1.00111	0.975368
SD	0.0300627	0.0404929
P value		0.426571

## Sheet: Fig3C
upper	Ctrl shRNA		HCT116
	Normalized p53
Time (min)	exp1	exp2	exp3	MEAN	SD	SEM
0	1	1	1	1	0	0
15	0.82	0.86	0.83	0.836667	0.0208167	0.0147197
30	0.69	0.77	0.75	0.736667	0.0416333	0.0294395
60	0.61	0.67	0.67	0.65	0.034641	0.0244951
90	0.49	0.59	0.55	0.543333	0.0503322	0.0355906
120	0.37	0.43	0.41	0.403333	0.0305505	0.0216027
	ATX-3 shRNA#1		HCT116
	Normalized p53
Time (min)	exp1	exp2	exp3	MEAN	SD	SEM
0	1	1	1	1	0	0
15	0.59	0.53	0.55	0.556667	0.0305505	0.0216027
30	0.48	0.38	0.4	0.42	0.052915	0.0374169
60	0.36	0.27	0.31	0.313333	0.0450925	0.0318855
90	0.27	0.16	0.25	0.226667	0.0585947	0.0414331
120	0.09	0.04	0.06	0.0633333	0.0251661	0.0177953
lower	Ctrl shRNA		HCT116
	Normalized p53
Time (min)	exp1	exp2	exp3	MEAN	SD	SEM
0	1	1	1	1	0	0
15	0.87	0.84	0.78	0.83	0.0458258	0.032404
30	0.87	0.8	0.77	0.813333	0.051316	0.0362862
60	0.8	0.78	0.71	0.763333	0.0472582	0.0334169
90	0.7	0.74	0.64	0.693333	0.0503322	0.0355906
120	0.7	0.67	0.63	0.666667	0.0351188	0.024833
	ATX-3 shRNA#2		HCT116
	Normalized p53
Time (min)	exp1	exp2	exp3	MEAN	SD	SEM
0	1	1	1	1	0	0
15	0.81	0.81	0.79	0.803333	0.011547	0.00816504
30	0.66	0.61	0.59	0.62	0.0360555	0.0254953
60	0.56	0.5	0.51	0.523333	0.0321455	0.0227305
90	0.49	0.38	0.44	0.436667	0.0550757	0.0389448
120	0.39	0.33	0.35	0.356667	0.0305505	0.0216027

## Sheet: Fig3D
MEF	ATX-3+/+
	Normalized p53
Time (min)	exp1	exp2	exp3	MEAN	SD	SEM
0	1	1	1	1	0	0
15	0.98	0.86	0.9	0.913333	0.061101	0.0432054
30	0.94	0.81	0.84	0.863333	0.0680686	0.0481322
60	0.85	0.79	0.81	0.816667	0.0305505	0.0216027
90	0.75	0.67	0.69	0.703333	0.0416333	0.0294395
120	0.69	0.59	0.59	0.623333	0.057735	0.0408252
MEF	ATX-3-/-
	Normalized p53
Time (min)	exp1	exp2	exp3	MEAN	SD	SEM
0	1	1	1	1	0	0
15	0.93	0.8	0.83	0.853333	0.0680686	0.0481322
30	0.82	0.74	0.74	0.766667	0.046188	0.0326602
60	0.56	0.43	0.51	0.5	0.0655744	0.0463685
90	0.29	0.19	0.21	0.23	0.052915	0.0374169
120	0.13	0.06	0.11	0.1	0.0360555	0.0254953

## Sheet: Fig3E
	Normalized p53
Time (h)	p53+Flag-vector	p53+Flag-ATX-3
0	1	1
1	0.89	0.96
2	0.63	0.85
3	0.51	0.74
4	0.43	0.68

## Sheet: Fig4A
	Hela cells
	Relative Luciferase activity
	CTR shRNA	ATX3 shRNA#1
exp1	1.55249	1
exp2	1.39976	1
exp3	1.47178	1
exp4	1.29432	1
exp5	1.45474	1
MEAN	1.43462	1
SEM	0.0427645	0
P value		0.000527877

## Sheet: Fig4B
	MEF cells
	Relative Luciferase activity
	ATX3 +/+	ATX3 -/-
exp1	5.26866	1
exp2	6.88422	1
exp3	7.35921	1
exp4	7.03849	1
exp5	6.39051	1
exp6	5.34443	1
exp7	10.1004	1
exp8	12.7153	1
MEAN	7.63765	1
SEM	0.899188	0
P value		2.52892e-05

## Sheet: Fig4D
CDKN1A	HCT116 p53+/+ cells										P value
		Ctrl shRNA+Flag-Vector		ATX-3 shRNA#1+Flag-Vector		Ctrl shRNA+Flag-ATX-3		ATX-3 shRNA#1+Flag-ATX-3
	#1	0.90365	#1	0.820031	#1	2.25769	#1	1.80705			0.00354038
	#2	1.03168	#2	0.705353	#2	2.24621	#2	1.45328			9.78355e-07
	#3	1.02875	#3	0.772934	#3	2.32669	#3	1.75055			0.00573589
	#4	1.0462	#4	0.891362
			#5	0.83504
	MEAN	1.00257	MEAN	0.804944	MEAN	2.27686	MEAN	1.67029
	SEM	0.033193	SEM	0.0312606	SEM	0.0251329	SEM	0.109725
		HCT116 p53-/- cells
		Ctrl shRNA+Flag-Vector		ATX-3 shRNA#1+Flag-Vector		Ctrl shRNA+Flag-ATX-3		ATX-3 shRNA#1+Flag-ATX-3
	#1	0.322138	#1	0.346858	#1	0.293293	#1	0.344542
	#2	0.308089	#2	0.387093	#2	0.246686	#2	0.389965
	#3	0.329211	#3	0.38513	#3	0.29472	#3	0.34486
	#4	0.268021	#4	0.394041
	#5	0.295197	#5	0.336672
	#6	0.374079
	MEAN	0.316122	MEAN	0.369959	MEAN	0.278233	MEAN	0.359789
	SEM	0.0145862	SEM	0.011716	SEM	0.0157788	SEM	0.0150883
CCNB1	HCT116 p53+/+ cells
		Ctrl shRNA+Flag-Vector		ATX-3 shRNA#1+Flag-Vector		Ctrl shRNA+Flag-ATX-3		ATX-3 shRNA#1+Flag-ATX-3
	#1	1.0037	#1	1.25006	#1	0.87694	#1	0.809629			0.000154994
	#2	1.04582	#2	1.13364	#2	0.862042	#2	0.793334			0.00435467
	#3	0.99631	#3	1.19058	#3	0.844909	#3	0.786199			0.000123892
	#4	0.984957	#4	1.39117
	#5	0.911912	#5	1.16605
	#6	0.94298	#6	1.31097
	MEAN	0.980947	MEAN	1.24041	MEAN	0.861297	MEAN	0.796387
	SEM	0.0193094	SEM	0.0396702	SEM	0.00925416	SEM	0.00693381
	HCT116 p53-/- cells
		Ctrl shRNA+Flag-Vector		ATX-3 shRNA#1+Flag-Vector		Ctrl shRNA+Flag-ATX-3		ATX-3 shRNA#1+Flag-ATX-3
	#1	3.15006	#1	2.45264	#1	3.93317	#1	3.13922
	#2	3.38235	#2	2.50224	#2	3.51598	#2	3.20787
	#3	3.65686	#3	2.85264	#3	3.55802	#3	3.1704
	#4	3.49592	#4	2.88579
	MEAN	3.4213	MEAN	2.67333	MEAN	3.66906	MEAN	3.1725
	SEM	0.122994	SEM	0.11375	SEM	0.132614	SEM	0.0198476
BBC3	HCT116 p53+/+ cells
		Ctrl shRNA+Flag-Vector		ATX-3 shRNA#1+Flag-Vector		Ctrl shRNA+Flag-ATX-3		ATX-3 shRNA#1+Flag-ATX-3
	#1	0.905181	#1	0.643939	#1	1.27316	#1	0.955348			1.30615e-05
	#2	0.940581	#2	0.636886	#2	1.68374	#2	0.980005			0.0133514
	#3	0.924982	#3	0.648645	#3	1.38027	#3	0.973671			2.31277e-06
	MEAN	0.923581	MEAN	0.643157	MEAN	1.44572	MEAN	0.969675
	SEM	0.0102432	SEM	0.00341681	SEM	0.122961	SEM	0.00739287
	HCT116 p53+/+ cells
		Ctrl shRNA+Flag-Vector		ATX-3 shRNA#1+Flag-Vector		Ctrl shRNA+Flag-ATX-3		ATX-3 shRNA#1+Flag-ATX-3
	#1	0.390461	#1	0.505363	#1	0.631721	#1	0.437429
	#2	0.421908	#2	0.546334	#2	0.51337	#2	0.442988
	#3	0.38902	#3	0.839395	#3	0.619043	#3	0.444469
	MEAN	0.400463	MEAN	0.630364	MEAN	0.588045	MEAN	0.441629
	SEM	0.0107305	SEM	0.105182	SEM	0.0375163	SEM	0.00214277

## Sheet: Fig4F
	Percentage of cells in G2/M
	ATX-3+/+	ATX-3-/-
exp1	16.3	23.1
exp2	22.4	26.6
exp3	21.4	29.9
exp4	17.5	31.9
exp5	15.5	25.1
exp6	15.1	31.5
MEAN	18.0333	28.0167
SD	3.12132	3.81576
SEM	1.39594	1.70651
P value		0.000452193

## Sheet: Fig5B
	HCT116 p53+/+ cells
	Apoptotic cells (%)
	CTR	CTR	CTR	CTR	CTR		CPT	CPT	CPT	CPT	CPT
	Ctrl shRNA	ATX-3 shRNA	Flag-vector	Flag-ATX-3	Flag-ATX-3-C14A		Ctrl shRNA	ATX-3 shRNA	Flag-vector	Flag-ATX-3	Flag-ATX-3-C14A
exp1	10.5	8.1	12.4	15.7	13		45.9	19.7	24	32.5	23.4
exp2	7.6	9.9	12.4	15.8	8.7		57.1	22.2	19.8	30.4	27.1
exp3	14.6	8.3	11.4	15.7	10.7		53.2	21	21.7	28.9	22.9
MEAN	10.9	8.76667	12.0667	15.7333	10.8		52.0667	20.9667	21.8333	30.6	24.4667
SD	3.5171	0.986577	0.57735	0.057735	2.15174		5.68536	1.25033	2.10317	1.80831	2.2942
SEM	2.48699	0.697622	0.408252	0.0408252	1.52153		4.0202	0.884128	1.48718	1.27868	1.62226
P value								0.00849166		0.00541849	0.0220304
	HCT116 p53-/- cells
	Apoptotic cells (%)
	CTR	CTR	CTR	CTR	CTR		CPT	CPT	CPT	CPT	CPT
	Ctrl shRNA	ATX-3 shRNA	Flag-vector	Flag-ATX-3	Flag-ATX-3-C14A		Ctrl shRNA	ATX-3 shRNA	Flag-vector	Flag-ATX-3	Flag-ATX-3-C14A
exp1	4	3.6	2.9	5.1	10.1		9.1	12.1	4.3	5.1	6.9
exp2	4.2	2.1	4.5	5.1	9.6		8.4	10	4.6	3.9	6.6
exp3	4.3	5	4.7	5.8	8.3		9.4	10.9	4.3	4.5	6.6
MEAN	4.16667	3.56667	4.03333	5.33333	9.33333		8.96667	11	4.4	4.5	6.7
SD	0.152753	1.45029	0.986577	0.404145	0.929157		0.51316	1.05357	0.173205	0.6	0.173205
SEM	0.108013	1.02552	0.697622	0.285777	0.65702		0.362862	0.74499	0.122476	0.424268	0.122476

## Sheet: Fig5D
	p53 WT zebrafish
Apoptotic foci/fish	Uninjected (UIC)		Full length ATX-3 (FL)		ATX-3-C14A (C/A)		ATX-3-ΔC (ΔC)		ATX-3-S236AS256A(S/A)		ATX-3-A232GA252G (A/G)		P value
	#1	27	#1	128	#1	49	#1	8	#1	54	#1	27
	#2	23	#2	143	#2	71	#2	37	#2	14	#2	67	0.00303672
	#3	9	#3	179	#3	70	#3	25	#3	98	#3	23	0.00644507
	#4	6	#4	163	#4	39	#4	14	#4	30	#4	80	0.00264937
	#5	24	#5	268	#5	78	#5	18	#5	10	#5	70	0.00058824
	#6	35			#6	36	#6	2	#6	12			0.00448914
	#7	32					#7	14					0.00185267
	#8	26					#8	39
	#9	19					#9	14
	MEAN	22.3333	MEAN	176.2	MEAN	57.1667	MEAN	19	MEAN	36.3333	MEAN	53.4
	SD	9.66954	SD	54.8516	SD	18.0822	SD	12.48	SD	34.4654	SD	26.4064
	SEM	3.22318	SEM	24.5304	SEM	7.38204	SEM	4.15999	SEM	14.0705	SEM	11.8093
	p53 mutant zebrafish
Apoptotic foci/fish	Uninjected (UIC)		Full length ATX-3 (FL)		ATX-3-C14A (C/A)		ATX-3-ΔC (ΔC)		ATX-3-S236AS256A(S/A)		ATX-3-A232GA252G (A/G)
	#1	28	#1	7	#1	7	#1	50	#1	10	#1	5
	#2	16	#2	50	#2	7	#2	42	#2	10	#2	4
	#3	22	#3	15	#3	7	#3	20	#3	10	#3	5
	#4	25			#4	7	#4	12			#4	4
	#5	3			#5	7					#5	4
					#6	7					#6	5
					#7	6					#7	5
					#8	8					#8	4
	MEAN	18.8	MEAN	24	MEAN	7	MEAN	31	MEAN	10	MEAN	4.5
	SD	9.88433	SD	22.8692	SD	0.534522	SD	17.9258	SD	0	SD	0.534522
	SEM	4.42041	SEM	13.2035	SEM	0.188982	SEM	8.96289	SEM	0	SEM	0.218218

[truncated: 16 more sheets: Fig6E, Fig7A, Fig7D, Fig8B, Fig8D, Fig8F, S2A_Fig, S2C_Fig, S2D_Fig, S2G_Fig, S4A_Fig, S4C_Fig, S4D_Fig, S6D_Fig, S6F_Fig, S7B_Fig]
